# Supplementary material for: Evaluation of the Potential Beneficial Effects of Ferula communis L. Extract Supplementation in Postmenopausal Discomfort
Source: Nutrients. 2024 Aug 11;16(16):2651. doi: 10.3390/nu16162651 (PMC11357168; doi:10.3390/nu16162651)
Supplement: Supplementary file 1 [file nutrients-16-02651-s001.zip]

Archive with 1 entries (1 files):
- nutrients-3134577-supplementary.pdf
